# Supplementary material for: Using Codesign to Develop a Novel Oral Healthcare Educational Intervention for Undergraduate Nursing Students
Source: Int J Environ Res Public Health. 2023 Mar 10;20(6):4919. doi: 10.3390/ijerph20064919 (PMC10048837; doi:10.3390/ijerph20064919)
Supplement: Supplementary file 1 [file ijerph-20-04919-s001.zip]

Archive with 1 entries (1 files):
- ijerph-2250664-supplementary.pdf
